# Supplementary material for: Oral Administration of Euonymus alatus Leaf Extract Ameliorates Alzheimer’s Disease Phenotypes in 5xFAD Transgenic Mice
Source: Foods. 2024 Feb 23;13(5):682. doi: 10.3390/foods13050682 (PMC10930996; doi:10.3390/foods13050682)
Supplement: Supplementary file 1 [file foods-13-00682-s001.zip]

Archive with 1 entries (1 files):
- foods-2819099-supplementary materials.pdf
